# Supplementary material for: The effectiveness of basivertebral nerve radiofrequency ablation for the treatment of vertebrogenic low back pain: 1-year results of a prospective real-world cohort study
Source: Pain Med. 2025 Sep 2;27(3):254–61. doi: 10.1093/pm/pnaf122 (PMC13017880; doi:10.1093/pm/pnaf122)
Supplement: pnaf122_Supplementary_Data [file pnaf122_supplementary_data.zip]

Archive with 1 entries (1 files):
- SASI Supplemental Tables_updated_15AUG2025.docx
